# Supplementary material for: STING agonist protects against exacerbation of schistosome egg-induced immunopathology
Source: PLoS Pathog. 2026 Jul 10;22(7):e1014394. doi: 10.1371/journal.ppat.1014394 (PMC13353948; doi:10.1371/journal.ppat.1014394)
Supplement: S1 Data — (XLSX) [file ppat.1014394.s004.xlsx]

## Sheet: Fiugre 1
	Fig 1B	-	Pam3->Eggs	diABZI-3	diABZI-3->Pam3->Eggs
	IFNβ	210.784	196.247	1373.73	8224.19
	pg/ml	225.32	243.491	832.232	9950.44
		210.784	221.686	1490.02	8264.17
	Fig 1C	-	Pam3->Eggs	diABZI-3	diABZI-3->Pam3->Eggs
	IL-1β	97.5673		97.5673	93.4155
	pg/ml	101.719	1372.17	99.6432	93.4155
		89.2637	1114.76	95.4914	87.1878
		105.871		101.719	99.6432
	Fig 1D	-	Pam3->Eggs	diABZI-3	diABZI-3->Pam3->Eggs
	IL-17	145.796	959.01	174.955	165.235
	pg/ml	152.275	897.452	171.715	136.076
		136.076	835.894	139.316	168.475
	Fig 1E	-	Pam3->Eggs	diABZI-3	diABZI-3->Pam3->Eggs	rmIFNβ(1000U)->pam3->Eggs	rmIFNβ(2000U)->pam3->Eggs
	IL-1β	27.9967	617.974	25.1198	127.058	411.51	416.937
	pg/ml	28.727	601.655	42.5603	121.919	436.061	363.421
		25.1198	797.494	27.2707	142.762	297.767	320.593
		31.6908	494.588	40.9631	104.825	416.937	425.109
	Fig 1F	-	Pam3	Eggs	Pam3->Eggs	diABZI-3	Pam3->Eggs->diABZI-3
	IL-1β	171.725	195.626	1114.13	2254.57	226.357	1636.55
	pg/ml	185.383	192.212	786.335	1960.92	229.772	2582.36
		175.139	216.113	1322.41	2090.67	185.383	1680.93
		195.626	236.601	1039.01	1732.15	209.285	902.428

## Sheet: Fiugre 2
	Fig 2B	(-)	INF	diABZI-3	LAL water( vehicle control)
	Liver weight	1.6584	2.2846	2.5516	2.435
	gram	1.8049	2.6203	2.2183	2.2051
		1.8769	3.1886	1.9035	2.691
		1.7991	2.6107	1.4908	2.8989
		1.7166	2.5729	2.5338	2.4755
		1.7459	2.2625	1.5738
		1.9454	2.3441	1.6977
			2.5922	2.6309
			2.4816	2.6496
			2.3481	1.9052
			1.9892	1.6557
			2.827	2.1843
				2.6168
	Fig 2E	INF	diABZI-3	LAL water( vehicle control)
	Granuloma size	168.571	148.586	195.202
	µm^2 x10^3	155.553	120.952	165.034
		147.258	149.091	119.83
		114.118	124.041	188.029
		196.976	124.113	126.921
		180.655	85.1648
		137.496	100.303
		114.988	104.343
		117.641	97.9179
		123.001	105.924
		120.59	96.9298
		122.315
	Fig 2F	INF	diABZI-3	LAL water( vehicle control)
		2.95	3	2.15
	Eggs/Field	2.5	1.55	1.25
		3.25	1.3	3.3
		3.5	2.8	2.25
		2.55	2.55	2.5
		1.95	2.35
		2.05	1.73684
		3.45	0.75
		10.25	1.9
		5.6	5.5
		5.1	7.85
		3.95
		8.45
	Fig 2G	-	INF	diABZI-3	LAL water( vehicle control)
	IL-1β	12.204	354.865	187.277	250.091
	pg/ml	12.5758	559.823	405.498	264.328
		11.1973	365.222	139.612	359.893
		10.3468	213.501	245.839	320.656
		8.51888	285.483	215.813	292.104
		14.8095	340.803	161.065
		6.08839	414.747
			340.246

## Sheet: Figure 3
	Fig 3A	INF	diABZI-3
	T Helper cells	91.278	89.043
	%	91.973	91.194
		92.024	90.536
		91.731	87.06
		90.129	86.243
	Fig 3B	INF	diABZI-3
	T reg	4.49	6.64
	%	6.43	6.64
		6.2	6.04
		5.06	9
		6.11	7.34
	Fig 3C	INF	diABZI-3
	IL10 expressing T reg	1.55	2.317
	%	2.306	2.655
		1.869	2.525
		2.085	2.5
	Fig 3D	INF	diABZI-3	LAL
	IL-10		514	594
	pg/ml	246.5	846.5	464
		487.333	659	239
		234	516.5	355.667
		544		475.25
	Fig 3E	INF	diABZI-3
	CD209a	1.40384	0.759852
	MFI fold change vs. Ds in INF group	0.956551	0.699225
		0.811047	0.338161
		0.828562	0.610307
		1.24959	0.707993
		0.859706	0.670473
		0.944943	0.974307
		0.897227	1.02692
		1.04853	1.06403
	Fig 3F	INF	diABZI-3
	Th17	84	79
	%	81	79
		84	82
		81	83
		87	70
	Fig 3G	INF	diABZI-3
	IL-17 expressing Th17	0.396683	0.104702
	total cell count (million)	0.164991	0.175453
		0.445478	0.242611
		0.337607	0.145593

## Sheet: Figure 4
	Fig 4C	-	Pam3->Eggs	diABZI-3->Pam3->Eggs	diABZI-3+BafA1->Pam3->Eggs	rmIFNβ
	STING	54.1	66.63	44.25	73.71	93.36
	MFI	42.73	54.72	34.69	68.91	92.25
		50.58	86.85	34.99	96.75	94.24
		61.92	58.9	50.62	68.8	82.23
		43.39	65.41	35.45	66.92	122.98
		45.06	68.55	37.51	65.29	133.13
		48.08	55.99	26.97	60.19	114.94
		49.09	63.54	22.45	61.74	100.98
		41.24	57.1	32.41	75.04	107.4
	Fig 4D	-	Pam3->Eggs	diABZI-3	diABZI-3->Pam3->Eggs	diABZI-3+BafA1	diABZI-3+BafA1->Pam3->Eggs
	IL-1β	15.6139	773.702	112.319	595.98	187.272	317.029
	pg/ml	28.2558	890.333	104.365	519.85	160.282	308.152
		33.7633		98.4995	472.652	159.541	221.757
		44.5777	756.771	121.792	463.328	125.571	301.672
	Fig 4F	-	Pam3->Eggs	diABZI-3	diABZI-3->Pam3->Eggs	diABZI-3+BafA1	diABZI-3+BafA1->Pam3->Eggs
	IFNβ	52.1409	59.5896	154.294	1391.84	57.4614	2927.34
	pg/ml	55.3332	62.7819	186.218	1638.71	53.205	2832.63
		50.0127	57.4614	231.974	1524.86	50.0127	2735.8
		55.3332	61.7178	201.115	1806.84	54.2691	2526.17

## Sheet: Figure 5
	Fig 5A	INF	diABZI-3	LAL water( vehicle control)
		81.9812	59.19	73.4837
	Granuloma size (µm^2 x10^3)	73.0875	46.3899	72.1862
		81.6205	42.1201	85.4409
		79.7553	61.172	75.659
		81.4653	49.5539	67.4257
		72.7242	42.6047
		69.5638
		79.1999
	Fig 5C	INF	diABZI-3	LAL water( vehicle control)
		4.36842	7.2	2.8
	Eggs/Field	4.55	1.68421	2
		4.5	3	5.85
		3.3	5.95	3.15
		3.05	2.85	3.9
	Fig 5D	INF	diABZI-3
	IL-10	1.22906
	MFI fold change vs. Th cells in INF group	0.74976	2.02318
		0.820449	1.5853
		1.39535	2.29913
		0.805375	0.990134
	Fig 5E	INF	diABZI-3
	Treg	23.7	32.3
	%	8.55	26.6
		19.9	22.9
		12.3	20.2
		4.43	12.3
		8.84	12.5
		8.6	21.6
		13.4	17.6
		11.5	19.2
	Fig 5F	INF	diABZI-3
	IL-17 expressing Th17	76.2	69.2
	%	75.2	56
		62.7	53.8
		77.4
		73.4	59.5
		71.6	64.2
		70.2	76.3
		71.8	71.2
		71.2
	Fig 5G	INF	diABZI-3
	CD209a	0.761351	0.381925
	MFI fold change vs. Ds in INF group	1.17747	0.742476
		0.955651	0.510349
		1.10552	0.418699

## Sheet: Figure 6
	Fig 6C	INF	diABZI3
	PC1	32.364	22.2564
		47.5085	22.6866
		40.3216	27.9573
		37.3257	20.3699
		39.4727	16.9618
		28.4363	23.4558
		36.3911
	Fig 6E	(-)	INF	diABZI3
	CLR	9.93784	4.33508	10.6656
		9.0656	5.73564	10.6978
		8.67509	5.66158	9.82639
		9.53914	5.83852	9.99969
		9.79494	3.93988	10.9836
		10.5163	4.10349	10.0777
		7.2439	4.02967
	Fig 6F	(-)	INF	diABZI-3
	CLR	3.26733	-4.77606	5.00902
		3.98957	-5.55381	4.12471
		3.37772	-4.98858	3.60857
		3.89783	-5.28625	3.62087
		-4.33055	-5.06293	4.76776
		-4.88659	-4.92165	3.94664
		-4.02464	-5.25804

## Sheet: Suppl. Figure1
	Fig S1A	-	Pam3(1ug/ml)	Eggs	Pam3->Eggs	diABZI-3	diABZI-3->Pam3->Eggs
	IFNβ	210.784	188.978	239.857	196.247	1373.73	8224.19
	pg/ml	225.32	232.589	239.857	243.491	832.232	9950.44
		210.784	268.931	221.686	221.686	1490.02	8264.17
	Fig S1B	(-)	Pam3->Eggs	diABZI-3(0.01µM)->Pam3->Eggs	diABZI-3(0.05µM)->Pam3->Eggs	diABZI-3(0.1µM)->Pam3->Eggs	diABZI-3(0.5µM)->Pam3->Eggs	diABZI-3(1µM)->Pam3->Eggs	DMSO
	IFNβ	154.686	2474.97	4445.03	6715.7	7500.8	8423.08	8020.31	227.651
	pg/ml	189.709	2743.48	5101.71	6905.41	7311.09	8020.31	8589.44	242.244
		186.79	2851.47	4684.35	7410.33	7179.76	8204.18	7524.15	180.953
		154.686		5790.5	8207.1	8172.08			396.93
	Fig S1C	(-)	diABZI-3(0.01µM)	diABZI-3(0.05µM)	diABZI-3(0.1µM)	diABZI-3(0.5µM)	diABZI-3(1µM)	DMSO
	Cell viability	101.756	95.464	93.06	86.819	71.114	80.987	88.712
	%	104.928	95.515	93.162	94.134	84.517	89.581	91.576
		93.316	97.562	91.167	82.675	93.93	81.038	100.273
	Fig S1D	-	Pam3->Eggs	diABZI-3(0.1μM)	diABZI-3->Pam3->Egss
	IFNβ	34.2776	40.702	2466.58	5513.86
	pg/ml	29.835	58.1807	2508.24	6380.76
		38.8432	189.387	2275.55	6428.79
	Fig S1E	-	Pam3->Eggs	diABZI-3(0.1μM)	diABZI-3->Pam3->Egss
	IL-1β	27.9967	242.48	29.4616	321.872
	pg/ml	30.9436	180.959	32.4421	460.935
		29.4616	217.61	31.6908	481.904
		46.6138	266.728	46.6138
	Fig S1F	-	LPS(100ng/ml)->Eggs(120)	DMXAA (100ug/ml)	DMXAA->LPS->Eggs(120)
	IFNβ	44.0079	40.5951	2107.07	3928.45
	pg/ml	45.1606	53.4306	2167.48	2298.81
		51.0327	67.0886	2173.55	3124.8
		51.0327	53.4306	2020.22	3632.52
	Fig S1G	-	LPS(100ng/ml)->Eggs(120)	DMXAA (100ug/ml)	DMXAA->LPS->Eggs(120)
	IL-1β	113.823	139.423	108.195	94.2322
	pg/ml	105.39	197.656	111.006	102.591
		116.646	162.514	80.439	91.4594
		116.646	159.612	116.646	105.39
	Fig S1H	hours	-			Pam3->Eggs			diABZI-3 (0.1μM)			Pam3->Eggs->diABZI-3
	IFNβ	6	163.028	126.233	15.8489	245.816	209.022	126.233	1257.67	1202.48	843.732	1487.64	2536.29	1873.99
	pg/ml	12	117.035	6.6502	89.4385	126.233	273.413	98.6372	3713.73	1248.47	1239.28	3906.9	5213.11	3630.94
		24	43.445	153.829	0	6.6502	273.413	25.0476	622.963	1395.65	1340.46	2444.31	4697.99	3796.51
	Fig S1I	hours	-			Pam3->Eggs			diABZI-3(0.1μM)			Pam3->Eggs->diABZI-3
	IL-1β	6	36.6589	80.9513	33.8592	98.7512	115.765	98.7512	187.466	39.569	32.5007	54.029	50.6229	50.6229
	pg/ml	12	48.9611	33.8592	50.6229	547.531	409.876	458.555	57.5452	41.0655	42.5895	644.329	142.396	238.674
		24	45.7202	91.8706	38.1002	424.195	909.918	136.851	39.569	57.5452	31.1699	525.891	861.361	1109.59
